# Supplementary material for: Regional differences in treatment rates for patients with chronic hepatitis C infection: Systematic review and meta-analysis
Source: PLoS One. 2017 Sep 6;12(9):e0183851. doi: 10.1371/journal.pone.0183851 (PMC5587234; doi:10.1371/journal.pone.0183851)
Supplement: S1 Database — (XLSX) [file pone.0183851.s005.xlsx]

## Sheet: Sheet1
Authors	Title	Selection_score	Comparability_Score	Outcome_Score	QA_Score	QA_Score7ormore	Pubyear	Journal	Reviewer	Full_paper	Meets_inclusion	Any_exclusion	Exclusion_reason_desc	Misc Comments	Region	Region(text)	Country_description	Community_or_academic	Community_or_academic(Text)	Study_setting (Detailed)	Outpt_or_inpt	Retro_prospt_population	Study_type	Population_based	Study_period_Start	Study_period_end	Studyperiod	Study_year_start	Study_year_end	Number_Years	Time_Period_98_04_10+	Time_Period_Text	Treatment_period	PI_period	PI_period text	Therapy_used	Therapy_Text	CHC_Defn1	CHC_Defn_Text	CHC_Defn2	Database (text)	Total_patients	Exc_HCVRNA	Total_patients_wHCVRNApos	Total_ineligible	Exc_NLLFTS_orNoFibrosis	Exc_Decompliver	Exc_MedicalComorbids	Exc_MedicalTotal(Decomp + Medical)
Chen, 2013	A small percentage of patients with hepatitis C receive triple therapy with boceprevir or telaprevir	4	1	3	8	1	2013	Clinical Gastroenterology and hepatology	2	1	1	0		only HCV geno 1, excluded some pts who wanted to continue discussing treatments, and pts already established at tertiary clinics	0	North America	United States	1	Academic/Tertiary referral	Tertiary referral center or clinic	0	0	3	0	2011-06-01	2012-02-01	2011 - 2012	2011	2012	2	2	2010 to present	Post-PEG-IFN	1	Post-PI	2	Triple Therapy	0	Chart Review	1		487		487	269	69	66	63	129
Chirikov, 2015	Determinants of quality of care and treatment initiation in Medicare disabled patients with chronic hepatitis C	4	0	2	6	0	2015	Expert review of gastroenterology and hepatology	1	1	1	0		claims data, sim to optumstudy. 22,239 --> 5249 pts with 6 mo of data before 1st HCV claim and 12 mo after 1st HCV claim. --> 3536 withat least 6 mo continuous medicare covg leading to 1936 (final).	0	North America	United States	2	Community/Population based	Population based	2	2	3	1	2006-07-01	2008-12-31	2006-2008	2006	2008	3	1	2004 to 2009	PEG-IFN	0	Pre-PI	1	Dual Therapy	1	Electronic query		Medicare's Chronic Condition Warehouse; Area Health Resource File	1936
Clark, 2012	Patterns and predictors of treatment initiation and completion in patients with chronic hepatitis C virus	3	1	3	7	1	2012	Patient preference and adherence	1	1	1	0		Yale, and VA study (same hepatologists). All pts gave written consent, needed baseline labs. Excluded major depression, history of solidorgan transplantation, etc.	0	North America	United States	1	Academic/Tertiary referral	Tertiary referral center or clinic	2	1	3	0	.	.	Unknown	.					N/A			1	Dual Therapy	0	Chart Review			148		148
Cozen, 2013	Nonresponse to Interferon-alpha based treatment for chronic hepatitis C infection is associated with increased Hazard of cirrhosis	2.5	1	3	6.5	0	2013	Plos One	1	1	1	0		Population: single center at VA, needed liver biopsy, liver imaging, and had follow up for 1 yr	0	North America	United States	2	Community/Population based	Single tertiary center affiated VA clinic	2	0	3	0	1992-01-01	2007-07-01	1992-2007	1992	2007	16			Overlap	0	Pre-PI	1	Dual Therapy	0	Chart Review			358		358
Crespo, 2015	Barriers to HCV treatment in the era of triple therapy: a prospective multi-centered study in clinical practice	5	1	3	9	1	2015	Liver International	4	1	1	0		Prospectively enrolled, mix of tertiary, secondary, primary, and only pts with CHC geno1. Excluded HBsAg +, HIV +, actively excluded pts with non-geno1	1	Europe	Spain	2	Community/Population based	Mixed primary and tertiary settings	0	1	3	0	2012-06-01	2012-12-01	2012	2012	2012	1	2	2010 to present	Post-PEG-IFN	1	Post-PI	1	Dual Therapy	0	Chart Review			769		769	211		25	20	45
Delwaide, 2005	Hepatitis C infection: eligibility for antiviral therapies	2.5	1	3	6.5	0	2005	European journal of GI and hepatology	4	1	1	0		referred to see a single hepatologist at an academic setting, and that practitioner was the one who decided to treat	1	Europe	Belgium	1	Academic/Tertiary referral	Tertiary referral center or clinic	0	0	3	0	1996-01-01	2003-01-01	1996-2003	1996	2003	8	0	1998 to 2003	Overlap	0	Pre-PI	1	Dual Therapy	0	Chart Review		Centre for Molecular Diagnosis of Liege, Belgium	299		299	147	43	9	35	44
Feillant, 2016	Chronic hepatitis C: treat or wait? A prospective study on reasons for treatment or nontreatment in the era of first-generation protease inhibitors	4	1	3	8	1	2016	European journal of GI and hepatology	1	1	1	0		All pts consented to be in study, prospective. Excluded if they couldn’t understand language. Also was from 3 diff center,s with diff treatment rates	1	Europe	France	1	Academic/Tertiary referral	Tertiary referral center or clinic	1	1	3	0	2013-03-01	2013-06-30	2013	2013	2013	1	2	2010 to present	Post-PEG-IFN	1	Post-PI	2	Triple Therapy	0	Chart Review			255
Grebely, 2011	Factors associated with specialist assessment an treatment for HCV infection in South Wales, Australia	2.5	1	1.5	5	0	2011	Journal of viral hepatitis	2	1	1	0		Questionnaire based and population based	2	Asia/pacific	Australia	2	Community/Population based	Population based	2	1	3	1	2008-06-01	2008-08-01	2008	2008	2008	1	1	2004 to 2009	PEG-IFN	0	Pre-PI	1	Dual Therapy	2	Patient questionnaire			634
Gundlappali,2015	Correlates of Initiation of Treatment for Chronic Hepatitis C Infection in United States Veterans, 2004-2009	4	1	3	8	1	2015	PLOS	3	1	1	0		321,237 US vets with HCV -- 318,814 tx naïve, 128080 w/ prior encounters, and 101,444 confirmed with CHC. This is still likely somewhat an underestimate.	0	North America	United States	2	Community/Population based	Population based	2	2	3	1	2004-01-01	2009-12-01	2004-2009	2004	2009	6	1	2004 to 2009	PEG-IFN	0	Pre-PI	1	Dual Therapy	1	Electronic query		VA medical SAS datasets	101444
Gupta, 2015	Most Patients of Hepatitis C Virus Infection in India Present Late for Interferon-Based Antiviral Treatment: An Epidemiological Study of 777 Patients from a North Indian Tertiary Care Center	3.5	1	3	7.5	1	2015	Clinical and experimental hepatology	3	1	1	0		HCV diagnosed with HCV RNA + or antibodies, excluded those with CHILD B/C and undetectable HCV RNA.	2	Asia/pacific	India	1	Academic/Tertiary referral	Tertiary referral center or clinic	0	0	3	0	2008-01-01	2014-01-01	2008-2014	2008	2014	7			Overlap	1	Post-PI	1	Dual Therapy	0	Chart Review			777	247	530	183		183		183
Howes, 2016	Clinical Care Pathways for Patients with Hepatitis C: Reducing Critical Barriers to Effective Treatment	5	0	1.5	6.5	0	2016	Open forum infectious diseases	3	1	1	0		Mixed population based study, 21% diagnosed in IVDA clinics	1	Europe	United Kingdoms	2	Community/Population based	Population based	2	2	3	1	2010-01-01	2013-01-01	2010-2013	2010	2013	4	2	2010 to present	Overlap	1	Post-PI	1	Dual Therapy	0	Chart Review		Nottingham University Hospitals NHS Trust (NUH)	337	140	237	115
Hsu, 2015	Association between antiviral treatment and extrahepatic outcomes in patients with hepatitis C virus infection	4	1	2	7	1	2015	Gut	3	1	1	0		Serum + HCV Ab, and diagnosed by ICD-9. Needed to haveelevated LFTs. Excluded > 70 yrs, CKD,ACS, stroke,decomp liver fail	2	Asia/pacific	Taiwan	2	Community/Population based	Population based	2	2	2	1	1997-01-01	2011-12-01	1997-2011	1997	2011	15			PEG-IFN	1	Post-PI	1	Dual Therapy	1	Electronic query		NHIRO, RCIPD Taiwan Datasets	194506			148091		5812	106996	112808
Kittner, 2014	Defer or treat? Reasons for treatment decisions in patients with chronic hepatitis C genotype 1 in the early era of directly acting antiviral agents	3	1	3	7	1	2014	Digestive and liver disease	1	1	1	0		Specialized population: looked at patients already established at a hepatology clinic. Prospective, 11 hepatologists, and all HCV geno 1	1	Europe	Germany	1	Academic/Tertiary referral	Tertiary referral center or clinic	0	1	2	0	2011-09-01	2012-12-31	2011-2012	2011	2012	2	2	2010 to present	Post-PEG-IFN	1	Post-PI	2	Triple Therapy	0	Chart Review			307		307	144		3	25	28
Kutala, 2015	Impact of Treatment against Hepatitis C Virus on Overall Survival of Naive Patients with Advanced Liver Disease	2.5	1	3	6.5	0	2015	Antimicrobial agents and chemotherapy	3	1	1	0		All pts had liver bx, F3/F4 metavir. + HV RNA. Excluded pts with HCC, and excluded child B/C, HIV coinfxn, and no liver biopsy. Mostly all should be eligible.	1	Europe	France	1	Academic/Tertiary referral	Tertiary referral center or clinic	0	1	2	0	2000-01-01	2010-01-01	2000-2010	2000	2010	11			PEG-IFN	0	Pre-PI	1	Dual Therapy	0	Chart Review		Hep A List	685		685	306		39	178	217
Lee, 2016	Treatment late and factors related to interferon based treatment initiation for chronic HEP C in S.Korea	5	1	3	9	1	2016	Medical Virology	3	1	1	0		Although including, the studies may not be representative as appears mainly from an academic setting. 1,416 patients were screened, of these 534 were treated beforehand. This study is also prospective. We ended up choosing denominator as 882 (1416 - 534 pts with prior tx); so this is a treatment rate across 6 years	2	Asia/pacific	Korea	1	Academic/Tertiary referral	Tertiary referral center or clinic	3	1	3	0	2007-01-01	2012-01-01	2007-2012	2007	2012	6			PEG-IFN	1	Post-PI	1	Dual Therapy	0	Chart Review			882	123	759
Livingston, 2012	Tx eligibility in Alaska Native and American Indian persons w/hepatitis C virus infection	3	0	2.5	5.5	0	2012	International journal of circumpolar health	3	1	1	0		Two cohorts: 2003 and 2007	0	North America	United States	1	Academic/Tertiary referral	Tertiary referral center or clinic	0	0	3	0	2003-01-01	2007-01-01	2003-2007	2003, 2007	2007	2			PEG-IFN	0	Pre-PI	1	Dual Therapy	0	Chart Review			240			170	12	10	18	28
Markowitz, 2005	Factors associated with initiation of alpha interferon treatment in medicaid patients diagnosed with hepatitis C	5	1	3	9	1	2005	Journal of viral hepatitis	3	1	1	0		Medicaid population, 20% random sample of patients with medi-cal (medicaid in california)	0	North America	United States	2	Community/Population based	Population based	2	0	3	0	1996-01-01	2015-06-02	1996-2015	1996	2015	20			Overlap	1	Post-PI	1	Dual Therapy	1	Electronic query		Medicaid Claims Database	5135
Mcdonald, 2014	Attendance at specialist hepatitis clinics and initiation of antiviral treatment among persons chronically infected with hepatitis C: examining the early impact of Scotland's Hepatitis C Action Plan.	4	1	3	8	1	2014	Journal of viral hepatitis	3	1	1	0		Study of patients that followed up with hepatologists or ID specialists in Scotland. 89% IVDA. 9747 --> 5736 pts b/c of incomplete records.	1	Europe	United Kingdoms	2	Community/Population based	Population based	0	2	3	1	1996-01-01	2009-01-01	1996-2009	1996	2009	14			PEG-IFN	0	Pre-PI	1	Dual Therapy	0	Chart Review		Scottish Hepatitis C clinical Database	5736
Mizui, 2007	Liver disease in hepatitis C virus carriers identified at blood donation and their outcomes with or without interferon treatment: Study on 1019 carriers followed for 5-10 years	5	1	3	9	1	2007	Hepatology research	2	1	1	0		Our only Japanese study, and true population based looks at patients who were found to have CHC on HCV screening during blood donations.	2	Asia/pacific	Japan	2	Community/Population based	Population based	2	2	3	1	1991-08-01	2001-11-01	1991-2001	1991	2001	11	0	1998 to 2003	Pre-Peg-IFN	0	Pre-PI	1	Dual Therapy	0	Chart Review			1019
Moirand, 2007	Determinants of antiviral treatment initiation in a hepatitis C-infected population benefiting from universal health care coverage	2.5	0	3	5.5	0	2007	Canadian Journal of Gastroenterology	2	1	1	0		Specialized population: patients being seen at a tertiary specialist referral clinic and had significant fibrosis by knodell criteria. Excluded patients with prior antiviral treatment.	0	North America	Canada	1	Academic/Tertiary referral	Tertiary referral center or clinic	0	0	3	0	2001-01-01	2002-12-01	2001-2002	2001	2002	2	0	1998 to 2003	Pre-Peg-IFN	0	Pre-PI	1	Dual Therapy	0	Chart Review			954		954	647	319		242	242
Moorman, 2013	Baseline characteristics and mortality among people in care for Chronic viral hepatitis: The chronic hepatitis cohort study	5	0	3	8	1	2013	Clinical infectious diseases	2	1	1	0		CHECS study. HCV and HBV cohort, but included age > 18, either HCV RNA + or by ICD 9 coding. Everything was chart reviewed. Follow up avg 5.3 years	0	North America	United States	2	Community/Population based	Population based	2	2	3	1	2006-01-01	2008-01-01	2006-2008	2006	2008	3	1	2004 to 2009	PEG-IFN	0	Pre-PI	1	Dual Therapy	0	Chart Review	1	CHECS	8810
Morrill, 2005	Barriers to the treatment of hepatitis C	2.5	0	2.5	5	0	2005	Journal of General Internal Medicine	2	1	1	0		Under the care of a single PCP, may have some provider bias	0	North America	United States	0	Community/Population based	Community based	0	0	3	0	2001-12-01	2004-04-01	2001-2004	2001	2004	4	0	1998 to 2003	PEG-IFN	0	Pre-PI	1	Dual Therapy	0	Chart Review			259	51	208	150			12	12
Narasimhan, 2006	Treatment rates in patients with chronic hepatitis C after liver biopsy	2.5	1	3	6.5	0	2006	Journal ofviral hepatitis	2	1	1	0		Specialized population: only patients at a tertiary center who had liver biospies	0	North America	United States	1	Academic/Tertiary referral	Tertiary referral center or clinic	2	0	3	0	1998-01-01	2002-12-01	1998-2002	1998	2002	5	0	1998 to 2003	Pre-Peg-IFN	0	Pre-PI	1	Dual Therapy	0	Chart Review			433		433	213	105		21	21
Nguyen, 2014	Lack of access to specialists and ethnic disparities in treatment rates for CHC: A real-world analysis of a large US cohort	4	0	3	7	1	2014	DDW	2	0	1	0		All patients at stanford, verified via chart review, but initially quereid by ICD-9 coding	0	North America	United States	1	Academic/Tertiary referral	Tertiary referral center or clinic	2	0	3	0	1999-01-01	2014-12-01	1999-2014	1999	2014	16			Overlap	1	Post-PI	12	Both dual and triple therapy	0	Chart Review			9330		9330
Nyberg, 2014	Comorbid conditions associated with decision making regarding treating or not treating chronic hep C in a large U.S health maintenance organization	5	1	2	8	1	2014	abstract	3	0	1	0		kaiser of southerncali, included pts > 18 yrs, HCV RNA +, needed drug benefits and >6 mo membership in kaiser	0	North America	United States	0	Community/Population based	Population based	0	2	2	1	2002-01-01	2012-12-01	2002-2012	2002	2012	11			PEG-IFN	1	Post-PI	1	Dual Therapy	1	Electronic query		Kaiser Permanente Southern California	51984			19701
Schaeffer, 2015	Reasons for HCV non-treatment in underserved African Americans: Implications for treatment with new therapeutics	3	1	3	7	1	2015	Annals of hepatology	2	1	1	0		Treatment naïve, age > 18, HCV ab + for over 6 mo and detectable HCV viral load. All AFA.	0	North America	United States	1	Academic/Tertiary referral	Tertiary referral center or clinic	0	0	3	0	2006-01-01	2011-06-01	2006-2011	2006	2011	6	1	2004 to 2009	PEG-IFN	1	Post-PI	1	Dual Therapy	0	Chart Review			132	3	129	107				27
Shatin, 2004	Population-based hepatitis C surveillance and treatment in a national managed care organization	4	0	2	6	0	2004	American Journal Managed care	2	1	1	0		Treatment rates appear higher however is it because the time periods are different? 11 health plans, dx by CPT-4 codes. Large insurance db	0	North America	United States	2	Community/Population based	Population based	2	2	3	1	1997-01-01	1999-12-01	1997-1999	1997	1999	3	0	1998 to 2003	Pre-Peg-IFN	0	Pre-PI	1	Dual Therapy	1	Electronic query		United Helth group	3259
Stoove, 2005	The impact of injecting drug use status on hepatitis C-related referral and reatment	4	0	2	6	0	2005	Drug and alcohol dependence	2	1	1	0		Specialized population: recruited/targeted HCV pts @ treatment centers. Despite the title not of just IVDA	3	Asia/pacific	Australia	2	Community/Population based	Population based	2	2	3	1	2000-04-01	2002-11-01	2000-2002	2000	2002	3	0	1998 to 2003	Pre-Peg-IFN	0	Pre-PI	1	Dual Therapy	2	Patient questionnaire			659
Stroffolini, 2010	Current practice of hepatitis C treatment in Southern Italy	4	1	3	8	1	2010	Digestive and liver disease	2	1	1	0		All pts received comprehensive counseling. Prospectively enrolled,seeing specialist.	1	Europe	Italy	2	Academic/Tertiary referral	Tertiary referral center or clinic	3	1	3	0	2009-02-01	2009-07-01	2009	2009	2009	1	1	2004 to 2009	PEG-IFN	0	Pre-PI	1	Dual Therapy	0	Chart Review			608	74	534
Tait, 2010	The impact of a managed care network on attendance, follow-up and treatment at a hepatitis C specialist centre	5	0	2.5	7.5	1	2010	Journal of viral hepatitis	2	1	1	0		Choosing 1012 (instead of 1767) as this # was the patients we had follow up data on. On a good # of the 700 or so patients who were lost to f/u a lot of them moved out of the area, but they still could have been treated elsewhere.	1	Europe	United Kingdoms	2	Community/Population based	Population based	2	2	3	1	1994-01-01	2008-01-01	1994-2008	1994	2008	15			Overlap	0	Pre-PI	1	Dual Therapy	0	Chart Review			1012	145	867
Toresen, 2014	Clinical outcomes in a cohort of anti-hepatitis C virus-positive patients with significant barriers to treatment referred to a Norwegian outpatient clinic	3	1	3	7	1	2014	Scandinavian Journal of Gastroenterology	2	1	1	0		Referral hospital	1	Europe	Norway	1	Academic/Tertiary referral	Tertiary referral center or clinic	0	0	3	0	2007-11-01	2010-04-01	2007-2010	2007	2010	4	1	2004 to 2009	PEG-IFN	0	Pre-PI	1	Dual Therapy	0	Chart Review			256	23	233	162	10	2		2
Vigani, 2008	Comparative study of patients with chronic hepatitis infection due to genotypes 1 and 3 referred for treatment in Southeast Brazil	3	0	2	5	0	2008	MC infectious diseases	2	1	1	0		Hypertertiary - these were pts referred for treatment in Brazil. Included pts with fu for at least 6 mo, excluded geno 2/4, and all pts had HCV geno done. Also prospective	3	South America	Brazil	1	Academic/Tertiary referral	Tertiary referral center or clinic	0	1	3	0	2003-01-01	2006-12-01	2003-2006	2003	2006	4			PEG-IFN	0	Pre-PI	1	Dual Therapy	0	Chart Review			275		275
Vukotic, 2015	Prospective, observational real-life study on eligibility for and outcomes of antiviral treatment with peginterferon α plus ribavirin in chronic hepatitis C	4	1	3	8	1	2015	Digestive and liver disease	2	1	1	0		Prospective (but should be considered population based) observational study that enrolled across 45 centers, included only pts with written consent, HCV RNA +, treatment naïve, and excluded age < 18	1	Europe	Italy	2	Community/Population based	Population based	0	1	2	1	2009-01-01	2010-02-01	2009-2010	2009	2010	2	1	2004 to 2009	PEG-IFN	0	Pre-PI	1	Dual Therapy	0	Chart Review			1118		1118	431	77	41	87	128
Vutien, 2016	Racial disparities in treatment rates for CHC: analysis of a population-based cohort of 73,665 patients in the US	4	1	3	8	1	2016	Medicine	2	1	1	0		Optum DB study	0	North America	United States	2	Community/Population based	Population based	2	2	3	1	2009-01-01	2013-12-01	2009-2013	2009	2013	5	2	2010 to present	Overlap	1	Post-PI	1	Dual Therapy	1	Electronic query		Optum Insight Datamart	76849
Yan, 2010	Rate and factors affecting treatment uptake of patients with chronic hepatitis C in a tertiary referral hospital	2.5	1	3	6.5	0	2010	Digestive disease sciences	2	1	1	0		Specialist population: all pts referred to a hyper-tertiary center in China. Incl only pts with HCV RNA +	2	Asia/pacific	China	1	Academic/Tertiary referral	Tertiary referral center or clinic	0	0	3	0	2000-01-01	2009-05-01	2000-2009	2000	2009	10			PEG-IFN	0	Pre-PI	1	Dual Therapy	0	Chart Review			303		303	92	21	26	10	36
Yau, 2015	Rate, delay and predictors of hepatitis C treatment in British Columbia	2	1	3	6	0	2015	Canadian Journal of Gastroenterology	2	1	1	0		Excluded HBV/HIV, incomplete medical records, tertiary based and all pts seen by 2 hepatologists	0	North America	Canada	1	Academic/Tertiary referral	Tertiary referral center or clinic	0	0	3	0	2008-02-01	2013-01-01	2008-2013	2008	2013	6			Overlap	1	Post-PI	12	Both dual and triple therapy	0	Chart Review	1		164		164	81
Yawn, 2008	10 year trends in the diagnosis and treatment of hepatitis C and concomitant mental health disorders	3	0	2.5	5.5	0	2008	Primary care companion	2	1	1	0		Predom CA, higher income, insured, associated with Mayo. Based on an Olmsted county registry however, and included only HCV PCR positive patients	0	North America	United States	2	Community/Population based	Population based	2	2	3	1	1990-01-01	2005-12-01	1990-2005	1990	2005	16	0	1998 to 2003	Overlap	0	Pre-PI	1	Dual Therapy	0	Chart Review		Olmsted county hepatitis C registry	626		626
Younossi, 2013	Knowledge about infection is the only predictor of treatment in patients with CHC	3	0	1.5	4.5	0	2013	Journal of viral hepatitis	2	1	1	0		NHANES and questionnaire based	0	North America	United States	2	Community/Population based	Population based	2	2	3	1	2001-01-01	2010-01-01	2001-2010	2001	2010	10			PEG-IFN	0	Pre-PI	1	Dual Therapy	2	Patient questionnaire		NHANES 2001-2010	203		203	149
Yu (community), 2015	Huge gaps between clinical efficacy and community effectiveness in the treatment of CHC	5	1	2	8	1	2015	Medicine (Baltimore)	2	1	1	0		Community based estimate for Yu et al	2	Asia/pacific	Taiwan	2	Community/Population based	Community based	2	2	3	1	2012-01-01	2013-01-01	2012-2013	2012	2013	2	2	2010 to present	N/A	1	Post-PI	1	Dual Therapy	2	Patient questionnaire	1	Unclear population	210		210
Yu (specialist), 2015	Huge gaps between clinical efficacy and community effectiveness in the treatment of CHC	5	1	2	8	1	2015	Medicine (Baltimore)	2	1	1	0		Specialist estimation from gastroenterologists and hepatologists around Taiwan	2	Asia/pacific	Taiwan	1	Academic/Tertiary referral	Tertiary referral center or clinic	0	0	3	0	2012-01-01	2013-01-01	2012-2013	2012	2013	2	2	2010 to present	N/A	1	Post-PI	1	Dual Therapy	2	Patient questionnaire	1	Incl: HCV ab and HCV RNA +, 3045 pts from 89 GI/hep approached by questionnaire	3045		3045	468			208	28
					272																																					476443
					6.97436
[truncated: 114 more columns]
